# Supplementary material for: Genetic analysis of iris pigmentation in Swiss pig breeds identifies a missense KITLG variant as a potential causal factor for pale and heterochromatic irises
Source: Genet Sel Evol. 2026 Mar 25;58:22. doi: 10.1186/s12711-026-01040-1 (PMC13023151; doi:10.1186/s12711-026-01040-1)
Supplement: Supplementary file 1 — Additional file1 (XLSX 10 KB) [file 12711_2026_1040_MOESM1_ESM.xlsx]

## Sheet: Sex distribution iris pigmentat
Study	Population	Brown	Pale	Heterochromia iridum	Heterochromia iridis
Moscatelli et al., 2020	897 Italian Large White pigs	0.871	0.038	0.059	0.032
Nielsen and Lind, 2008	30 Göttingen minipigs	0.5	0.47	0.03
Gelatt et al., 1973	256 Miniature pigs (2 strains)	0.785	0.215
Yoshikawa, 1935	717 Yorkshire pigs	0.498	0.146	0.147	0.209
