# Supplementary material for: Genetic analysis of iris pigmentation in Swiss pig breeds identifies a missense KITLG variant as a potential causal factor for pale and heterochromatic irises
Source: Genet Sel Evol. 2026 Mar 25;58:22. doi: 10.1186/s12711-026-01040-1 (PMC13023151; doi:10.1186/s12711-026-01040-1)
Supplement: Supplementary file 7 — Additional file7 (XLSX 10 KB) [file 12711_2026_1040_MOESM7_ESM.xlsx]

## Sheet: Additional File 6 Table S1
	Farm A		Farm B		Farm C	Farm D		Farm E		SUISAG testing station
Breed	LDR	LWT	LDR	HYB	LDR	LDR	LWT	LDR	LWT	LDR		LWT	PIT	DUR
Total	127	11	125	20	58	98	50	158	4	271		263	4	11
Dark Brown	61	7	77	15	29	39	22	76	2	125		135	1	3
Light Brown	11	2	19	3	9	17	8	28	2	53		73	4	8
Pale	15	0	8	0	4	9	9	8	0	17		12	0	0
Heterochromia iridis unilateralis	13	1	4	1	3	10	7	7	0	27		20	0	0
Heterochromia iridis bilateralis	2	0	0	0	0	2	1	2	0	6		4	0	0
Heterochromia iridum	25	1	17	1	13	21	3	37	0	43		19	0	0
