# Supplementary material for: Genetic analysis of iris pigmentation in Swiss pig breeds identifies a missense KITLG variant as a potential causal factor for pale and heterochromatic irises
Source: Genet Sel Evol. 2026 Mar 25;58:22. doi: 10.1186/s12711-026-01040-1 (PMC13023151; doi:10.1186/s12711-026-01040-1)
Supplement: Supplementary file 8 — Additional file8 (XLSX 11 KB) [file 12711_2026_1040_MOESM8_ESM.xlsx]

## Sheet: Sex distribution iris pigmentat
	Iris pigmentation phenotype
ALL pigs	Dark brown	Light brown	Pale	Iridum	Iridis	Total
N male	265	130	29	62	58	544
N female	293	98	47	105	48	591
Percentage male	0.4871	0.239	0.0533	0.114	0.1066	1
Percentage female	0.4958	0.1658	0.0795	0.1777	0.0812	1
	Iris pigmentation phenotype
Swiss Landrace pigs	Dark brown	Light brown	Pale	Iridum	Iridis	Total
N male	128	54	17	44	35	278
N female	250	74	38	100	37	499
Percentage male	0.46	0.194	0.061	0.158	0.126	0.999
Percentage female	0.501	0.148	0.076	0.2	0.074	0.999
	Iris pigmentation phenotype
Swiss Large White pigs	Dark brown	Light brown	Pale	Iridum	Iridis	Total
N male	136	72	12	18	23	261
N female	29	16	9	5	9	68
Percentage male	0.521	0.276	0.046	0.069	0.088	1
Percentage female	0.426	0.235	0.132	0.074	0.132	0.999
