# Supplementary material for: Genetic analysis of iris pigmentation in Swiss pig breeds identifies a missense KITLG variant as a potential causal factor for pale and heterochromatic irises
Source: Genet Sel Evol. 2026 Mar 25;58:22. doi: 10.1186/s12711-026-01040-1 (PMC13023151; doi:10.1186/s12711-026-01040-1)
Supplement: Supplementary file 9 — Additional file9 (XLSX 10 KB) [file 12711_2026_1040_MOESM9_ESM.xlsx]

## Sheet: Additional File 7 Table S2
	Iris pigmentation sow
Iris pigmentation offspring	Dark brown (Nsow=69; Noff=142)	Light brown (Nsow=20; Noff=69)	Pale	Iridum (Nsow=24; Noff=72)	Iridis (Nsow=12; Noff=42)
			(Nsow=13; Noff=34)
Dark Brown	0.641	0.551	0.382	0.361	0.524
Light Brown	0.106	0.101	0.147	0.194	0.191
Pale	0.049	0.101	0.059	0.042	0.048
Iridum	0.148	0.203	0.235	0.25	0.191
Iridis	0.056	0.044	0.177	0.153	0.048
