# Supplementary material for: Genetic analysis of iris pigmentation in Swiss pig breeds identifies a missense KITLG variant as a potential causal factor for pale and heterochromatic irises
Source: Genet Sel Evol. 2026 Mar 25;58:22. doi: 10.1186/s12711-026-01040-1 (PMC13023151; doi:10.1186/s12711-026-01040-1)
Supplement: Supplementary file 19 — Additional file19 (XLSX 9 KB) [file 12711_2026_1040_MOESM19_ESM.xlsx]

## Sheet: Additional File 15 Table S7
Location (bp)	Structural variant	Size (bp)
93696608	Deletion	-298
93802727	Insertion	102
93805229	Insertion	289
93809170	Insertion	94
93861574	Insertion	195
93897821	Insertion	304
94013124	Deletion	-36
94014953	Deletion	-288
94035989	Deletion	-283
94048215	Insertion	51
94051620	Deletion	-127
94081551	Deletion	-70
94081687	Insertion	316
94278782	Deletion	-311
94285883	Deletion	-113
94312167	Deletion	-314
